# Supplementary material for: Donor Sites and Harvesting Techniques Affect miRNA Cargos of Extracellular Vesicles Released by Human Adipose-Derived Mesenchymal Stromal Cells
Source: Int J Mol Sci. 2024 Jun 11;25(12):6450. doi: 10.3390/ijms25126450 (PMC11203784; doi:10.3390/ijms25126450)
Supplement: Supplementary file 1 [file ijms-25-06450-s001.zip]

Archive with 3 entries (3 files):
- Table S 1,2,3/Table S1.xlsx
- Table S 1,2,3/Table S2.xlsx
- Table S 1,2,3/Table S3.xlsx
