# Supplementary material for: Donor Sites and Harvesting Techniques Affect miRNA Cargos of Extracellular Vesicles Released by Human Adipose-Derived Mesenchymal Stromal Cells
Source: Int J Mol Sci. 2024 Jun 11;25(12):6450. doi: 10.3390/ijms25126450 (PMC11203784; doi:10.3390/ijms25126450)
Supplement: Supplementary file 1 [file ijms-25-06450-s001.zip › Table S 1,2,3/Table S1.xlsx]

## Sheet: Suppl. Table 1
		Gender (F/M)	Age (year)	BMI (kg/m2)
LipoA-ASC	LipoA-ASC-1	F	60	28.12
	LipoA-ASC-2	F	57	24.98
	LipoA-ASC-3	F	54	N.A.
	LipoA-ASC-4	F	61	24.8
	LipoA-ASC-5	F	45	22.01
A-ASC	A-ASC-1	F	36	23.23
	A-ASC-2	F	28	26.5
	A-ASC-3	F	30	27.34
	A-ASC-4	F	24	29.05
	A-ASC-5	F	37	30.49
H-ASC	H-ASC-1	F	53	20.32
	H-ASC-2	M	41	33.22
	H-ASC-3	F	56	33.98
