# Supplementary material for: Donor Sites and Harvesting Techniques Affect miRNA Cargos of Extracellular Vesicles Released by Human Adipose-Derived Mesenchymal Stromal Cells
Source: Int J Mol Sci. 2024 Jun 11;25(12):6450. doi: 10.3390/ijms25126450 (PMC11203784; doi:10.3390/ijms25126450)
Supplement: Supplementary file 1 [file ijms-25-06450-s001.zip › Table S 1,2,3/Table S2.xlsx]

## Sheet: Table S2
		LipoA-ASC-EVs (N=5)	A-ASC-EVs (N=5)	H-ASC-EVs (N=3)	P Value (Lipo A-ASC vs. A-ASC)	P Value (Lipo A-ASC vs. H-ASC)	P Value (A-ASC vs. H-ASC)
	μ (mean±SD)	0,09± 0,02	0,07± 0,03	0,12± 0,07	ns	ns	ns
	td (mean±SD)	184,12±29,3	216,28±106,1	167,8±98,7	ns	ns	ns
	μ = growth rate [1/day]
	td= doubling time [h]
