# Supplementary material for: Donor Sites and Harvesting Techniques Affect miRNA Cargos of Extracellular Vesicles Released by Human Adipose-Derived Mesenchymal Stromal Cells
Source: Int J Mol Sci. 2024 Jun 11;25(12):6450. doi: 10.3390/ijms25126450 (PMC11203784; doi:10.3390/ijms25126450)
Supplement: Supplementary file 1 [file ijms-25-06450-s001.zip › Table S 1,2,3/Table S3.xlsx]

## Sheet: Foglio1
CYTOKINES	LipoA-ASC	A-ASC	H-ASC
TNF	miR-24-3p	miR-24-3p	miR-24-3p
IL6	miR-125b-5p	miR-125b-5p	miR-125b-5p
IL1B	miR-21-5p	miR-21-5p	miR-21-5p
IL1A	miR-30c-5p	miR-191-5p	miR-30c-5p
IFNG	miR-24-3p	miR-24-3p	miR-24-3p
IL4	miR-24-3p	miR-24-3p	miR-24-3p
CSF1	miR-30c-5p	miR-30b-5p	miR-30c-5p
CXCL12	miR-221-3p	miR-221-3p	miR-221-3p
WNT1	miR-21-5p	miR-21-5p	miR-21-5p
IL18	miR-24-3p	miR-24-3p	miR-24-3p
EPO	miR-125b-5p	miR-125b-5p	miR-125b-5p
LIF	miR-125b-5p	miR-125b-5p	miR-125b-5p
C5	miR-193b-3p	miR-193b-3p	miR-193b-3p
CCL5	miR-19b-3p	miR-19b-3p	miR-19b-3p
IL11	miR-30c-5p	miR-30c-5p	miR-30c-5p
GROWTH FACTORS
TGFB1	miR-24-3p	miR-24-3p	miR-24-3p
EGF	miR-199a-3p	miR-199a-3p	miR-199a-3p
IGF1	miR-24-3p	miR-24-3p	miR-24-3p
FGF2	miR-92a-3p	miR-199a-3p	miR-92a-3p
BMP2	miR-191-5p	miR-191-5p	miR-191-5p
VEGFA	miR-221-3p	miR-21-5p	miR-221-3p
HGF	miR-199a-3p	miR-199a-3p	miR-199a-3p
ANGPT2	miR-24-3p	miR-24-3p	miR-24-3p
CTGF	miR-30c-5p	miR-19b-3p	miR-30c-5p
KITLG	miR-222-3p	miR-222-3p	miR-222-3p
TGFB2	miR-21-5p	miR-21-5p	miR-21-5p
FGF10	miR-145-5p	miR-145-5p	miR-145-5p
FGF7	miR-199a-3p	miR-199a-3p	miR-199a-3p
IGF2	miR-125b-5p	miR-125b-5p	miR-125b-5p
FGF1	miR-199a-3p	miR-199a-3p	miR-199a-3p
PROTEASES AND OTHER
ADAM16	miR-145-5p	miR-145-5p	miR-145-5p
ADAM17	miR-24-3p	miR-24-3p	miR-24-3p
ADAMTS1	miR-125b-5p	miR-125b-5p	miR-125b-5p
MMP1	miR-222-3p	miR-145-5p	miR-222-3p
MMP2	miR-125b-5p	miR-21-5p	miR-125b-5p
MMP3	miR-31-5p	miR-31-5p	miR-31-5p
MMP9	miR-21-5p	miR-21-5p	miR-21-5p
MMP13	miR-125b-5p	miR-125b-5p	miR-125b-5p
MMP14	miR-24-3p	miR-24-3p	miR-24-3p
PLAT	miR-21-5p	miR-21-5p	miR-21-5p
PLAU	miR-193b-3p	miR-193b-3p	miR-193b-3p
CTSB	miR-92a-3p	miR-92a-3p	miR-92a-3p
CTSD	miR-24-3p	miR-24-3p	miR-24-3p
APC	miR-125b-5p	miR-125b-5p	miR-125b-5p
TIMP2	miR-222-3p	miR-222-3p	miR-222-3p
TIMP3	miR-222-3p	miR-21-5p	miR-221-3p
IL1RN	miR-125b-5p	miR-125b-5p	miR-125b-5p
